# Supplementary material for: Collision-Induced Gas-Phase Reactions of PFB-TMS Derivatives of F2-Prostaglandins in Quadrupole GC-NICI-MS/MS: A Mini-Review and a Meta-Analysis
Source: Molecules. 2025 Sep 23;30(19):3846. doi: 10.3390/molecules30193846 (PMC12526261; doi:10.3390/molecules30193846)
Supplement: Supplementary file 1 [file molecules-30-03846-s001.zip]

Archive with 1 entries (1 files):
- molecules-3837455-SI.pdf
